# Supplementary material for: Characteristics of an emerging canine respiratory coronavirus in China
Source: Vet Q. 2025 Oct 17;45(1):2574506. doi: 10.1080/01652176.2025.2574506 (PMC12536626; doi:10.1080/01652176.2025.2574506)
Supplement: Supplementary_Table_2.xls [file TVEQ_A_2574506_SM2757.xls]

## Sheet: Sheet1
Supplementary Table 2. PCR primers for complete genome amplification of CRCoV
Name	Primer Sequence (5′-3′)
1-1F	CGCTTCACTGATCTCTTGTTAGATCTTTTTATA
1-1R	TATGGCCATTAGCAGGATTTACAACGA
1-2F	CTTTATAAAAACATCCACTCCCTGTAGT
1-2R	TATGGCCATTAGCAGGATTTACAACGA
1-3F	TTATAAAAACATCCACTCCCTGTAGTCTAT
1-3R	TATGGCCATTAGCAGGATTTACAACGA
1-4F	AACTTTATAAAAACATCCACTCCCT
1-4R	TATGGCCATTAGCAGGATTTACAACGA
2F	ATTGGGCATGGTATGTCATTTTCAA
2R	ATCGTAATAGCGTATCATGCCACCA
3F	ATTGTTTGCTCTTATTAGTATTCAGATCTTGA
3R	ATAGAAGCTAAAGCATCTATAACAAGGTCA
4F	TAGCATGGCTTTATGCTGCTATACTTA
4R	TGACAATCAACCGTGTTAGGATGGT
5F	ATGTGTCATGCATTGGATTGTGAA
5R	TCCAAGCTTTGTAGCTTAGTGAACGT
6F	ACATGCTGAAGAGTATCGTGAGTA
6R	TGGTACGATATACTCGTCACAACCT
7F	TGTTTATAATGGCTCTGCACAATTTACA
7R	TCAACGAAACCAACATCAGATAACTTTACT
8F	AGATGGCTTTAATTTCAATGTAGATGACAT
8R	AGAAGACTGATGTCCTCTGCAGTCA
