# Supplementary material for: Characteristics of an emerging canine respiratory coronavirus in China
Source: Vet Q. 2025 Oct 17;45(1):2574506. doi: 10.1080/01652176.2025.2574506 (PMC12536626; doi:10.1080/01652176.2025.2574506)
Supplement: Supplementary_Table_3.xls [file TVEQ_A_2574506_SM2756.xls]

## Sheet: Sheet1
Supplementary Table 3. Impact of non-coding region deletions in CRCoV CD1-CD5 strains on regulatory element count and bnding affinity
Sequence	Region	Deletion Position(nt)	Motif Type	Position	Motif Sequence	Minimum free energy	Average minimum free energy
TGGGTACTGTGTCTTATATAACTAGTAAACCTTTA	Non-coding region between 4.9 kDa and 2.7 kDa regions	No	Core Promoter Elements	15-22	TATATAAC	-4.6	-4.6
				17-24	TATAACTA	-4.6
				14-19	TTATAT	-4.6
				22-27	CTAGTA	-4.6
				25-30	GTAAAC	-4.6
TGGGTACTGTGTCTTAACTAGTAAACCTTTA		15-18	Core Promoter Elements	18-23	CTAGTA	-4.4	-4.4
				21-26	GTAAAC	-4.4
ATTATGCCTAGTACTGTTTTTACAACAGTCTATTAAGGCGTTTCTATAGGTATTGATACTAGCACCACTGGTTTCTTTTTCATGGTACTAGTTCTAAACCATATTATAATTCAAGGTAAACCTTATAACTTTAAGCATTAATTGCTAAAGGTTTTAAGGCCACACCTTAGTA	Non-coding region between the 2.7 kDa and 12.8 kDa regions	No	Core Promoter Elements	71-77	GTTTCTT	-15.5	-11.573
				73-80	TTCTTTTT	-15.5
				74-80	TCTTTTT	-15.5
				159-164	GCCACA	-9.8
				64-69	ACCACT	-11.3
				98-103	ACCATA	-7.3
				160-165	CCACAC	-7.6
				88-93	CTAGTT	-11.7
				99-104	CCATAT	-6.4
				8-13	CTAGTA	-11.5
				25-30	ACAGTC	-11.6
				65-70	CCACTG	-13.8
				138-143	TTAATT	-19.8
				126-131	TAACTT	-15.74
				2-7	TTATGC	-6.2
				20-25	TTACAA	-11.5
				106-111	ATAATT	-6.2
				123-128	TTATAA	-11.84
				68-73	CTGGTT	-15.5
				111-116	TCAAGG	-9.1
				80-85	TCATGG	-11.3
				14-19	CTGTTT	-11.5
				59-64	CTAGCA	-11.1
				104-109	TTATAA	-6.2
				162-167	ACACCT	-7.6
				139-144	TAATTG	-19.8
				30-35	CTATTA	-12.3
				116-121	GTAAAC	-9.4
				167-172	TTAGTA	-4.8
				135-140	GCATTA	-19.8
ATTATGCCTAGTACTGTTTTTACAACAGTCTATTAAGGCGTTTTTATAGTTATTGATAATAGCACCATTTTTCATGGTACTATTTCTAAACCATATTGTAATTCAAGGTATACCTTATAACTTTAAGCATTAATTGCTAAGGTTCTTAAGGCCACACCCTAGTA		68-75	Core Promoter Elements	151-156	GCCACA	-6.4	-9.924
				64-69	ACCATT	-9.6
				90-95	ACCATA	-8.7
				152-157	CCACAC	-6.4
				65-70	CCATTT	-10.3
				80-85	CTATTT	-9.7
				91-96	CCATAT	-7.5
				86-91	CTAAAC	-10.4
				8-13	CTAGTA	-11.5
				25-30	ACAGTC	-11.5
				130-135	TTAATT	-15.2
				118-123	TAACTT	-14.2
				2-7	TTATGC	-6.2
				20-25	TTACAA	-11.5
				98-103	GTAATT	-6.2
				115-120	TTATAA	-10.3
				103-108	TCAAGG	-9.1
				72-77	TCATGG	-10.1
				14-19	CTGTTT	-11.5
				44-49	TTATAG	-8.8
				154-159	ACACCC	-6.4
				131-136	TAATTG	-15.2
				30-35	CTATTA	-13.6
				50-55	TTATTG	-10.2
				46-51	ATAGTT	-8.7
				127-132	GCATTA	-15.2
				159-164	CTAGTA	-4.4
				65-69	CCATT	-9.6
				64-68	ACCAT	-9.4
