# Supplementary material for: Characteristics of an emerging canine respiratory coronavirus in China
Source: Vet Q. 2025 Oct 17;45(1):2574506. doi: 10.1080/01652176.2025.2574506 (PMC12536626; doi:10.1080/01652176.2025.2574506)
Supplement: Supplementary_Table_1.xls [file TVEQ_A_2574506_SM2755.xls]

## Sheet: Sheet1
Supplementary Table 1. Summary of canine samples with respiratory symptoms
Sample ID	Date of sampling	Breed	Sex	Age	Symptom	Duration of Clinical Signs	Geographic Region	Notes on Origin/Contact	Sample collection method
Sample 1	2024.2	Corgi	Male	2-month	Cough, nasal discharge, sneezing	3 days	Wuhou District, Chengdu	Pet dog from a private household; owner reported no recent contact with other sick animals	Individual sampling, no obvious cross-contamination risk
Sample 2	2024.2	Labrador Retrievers	Male	1-month	Cough, fever	7 days	Wuhou District, Chengdu
Sample 3	2024.2	Teddy	Female	2-month	Cough	4 days	Jinjiang District, Chengdu
Sample 4	2024.2	golden retriever	Female	3-month	Cough	6 days	Wuhou District, Chengdu
Sample 5	2024.2	golden retriever	Male	1-month	Cough, nasal discharge, sneezing	10days	Jinjiang District, Chengdu
Sample 6	2024.3	Corgi	Female	2-month	Cough, nasal discharge	7days	Jinjiang District, Chengdu
Sample 7	2024.3	Teddy	Male	2-month	Cough	4 days	Wuhou District, Chengdu
Sample 8	2024.3	Corgi	Female	1-month	Cough, nasal discharge, sneezing	6days	Jinjiang District, Chengdu
Sample 9	2024.3	Corgi	Male	3-month	Cough	4days	Jinjiang District, Chengdu	Recently adopted from an animal shelter (2 weeks prior to onset of symptoms), potentially exposed to multiple dogs there
Sample 10	2024.4	Chihuahua	Female	1-month	Cough	5 days	Jinjiang District, Chengdu	Pet dog from a private household; owner reported no recent contact with other sick animals
Sample 11	2024.4	Labrador Retrievers	Male	2-month	Cough	5 days	Wuhou District, Chengdu
Sample 12	2024.4	Teddy	Male	1-month	Cough, nasal discharge, sneezing	8 days	Wuhou District, Chengdu
Sample 13	2024.4	Teddy	Female	2-month	Cough	5 days	Wuhou District, Chengdu
Sample 14	2024.4	German shepherds	Male	1-month	Cough, nasal discharge, sneezing	8 days	Wuhou District, Chengdu
Sample 15	2024.4	Bulldog	Female	1-month	Cough, fever	7 days	Jinjiang District, Chengdu
